# Supplementary material for: Preparation, Binding Behavior and Molecular Simulation of Binary Complexes of Phloridzin with Whey Protein Isolate
Source: Foods. 2026 Jun 9;15(12):2089. doi: 10.3390/foods15122089 (PMC13297784; doi:10.3390/foods15122089)
Supplement: Supplementary file 1 [file foods-15-02089-s001.zip]

Archive with 1 entries (1 files):
- foods-4195013-supplementary.pdf
